# Supplementary material for: Vitamin Status in Patients with Phenylketonuria: A Systematic Review and Meta-Analysis
Source: Int J Mol Sci. 2024 May 7;25(10):5065. doi: 10.3390/ijms25105065 (PMC11120668; doi:10.3390/ijms25105065)
Supplement: Supplementary file 1 [file ijms-25-05065-s001.zip]

Archive with 41 entries (41 files):
- Figure S1. Funnel plot for folate.jpg
- Figure S10. Sensitivity for vitamin D.jpg
- Figure S11. Cumulative for vitamin D.jpg
- Figure S12. D without hrob.jpg
- Figure S13. Funnel plot for 1.25 vitamin D.jpg
- Figure S14. Sensitivity for 1.25 vitamin D.jpg
- Figure S15. Cumulative for 1.25 vitamin D.jpg
- Figure S16. 1.25 vitamin D without hrob.jpg
- Figure S17. Funnel plot for vitamin A.jpg
- Figure S18. Cumulative for vitamin A.jpg
- Figure S19. Sensitivity for vitamin A.jpg
- Figure S2. Sensitivity for folate.jpg
- Figure S20. Vit A without hrob.jpg
- Figure S21. Funnel plot for vitamin E.jpg
- Figure S22. Sensitivity for vitamin E.jpg
- Figure S23. Cumulative for vitamin E.jpg
- Figure S24. Vit E without hrob.jpg
- Figure S25. Sensitivity for vitamin B6.jpg
- Figure S26. Cumulative for vitamin B6.jpg
- Figure S27. Folate - age subgroup.jpg
- Figure S28. Folate - country subgroup.jpg
- Figure S29. Folate - year subgroup.jpg
- Figure S3. Cumulative for folate.jpg
- Figure S30. B12 - age subgroup.jpg
- Figure S31. B12 - country subgroup.jpg
- Figure S32. B12 - year subgroup.jpg
- Figure S33. D - age subgroup.jpg
- Figure S34. D - country subgroup.jpg
- Figure S35. D - year subgroup.jpg
- Figure S36. 1.25D - age subgroup.jpg
- Figure S37. 1.25D - year subgroup.jpg
- Figure S38. A - country subgroup.jpg
- Figure S39. E - country subgroup.jpg
- Figure S4. Folate without hrob.jpg
- Figure S40. E - year subgroup.jpg
- Figure S5. Funnel plot for B12.jpg
- Figure S6. Sensitivity for B12.jpg
- Figure S7. Cumulative for B12.jpg
- Figure S8. B12 without hrob.jpg
- Figure S9. Funnel plot for vitamin D.jpg
- PRISMA 2020 checklist.pdf
